# Supplementary material for: Bisphenol A, Bisphenol S, and 4-Hydro​xyphenyl 4-Isopro​oxyphenyl​sulfone (BPSIP) in Urine and Blood of Cashiers
Source: Environ Health Perspect. 2015 Aug 25;124(4):437–44. doi: 10.1289/ehp.1409427 (PMC4824622; doi:10.1289/ehp.1409427)
Supplement: (438 KB) ZIP [file ehp.1409427.s001.acco.zip]

Archive with 1 entries (1 files):
- ehp.1409427.s001.acco.xlsx
