# Supplementary material for: Bisphenol A, Bisphenol S, and 4-Hydro​xyphenyl 4-Isopro​oxyphenyl​sulfone (BPSIP) in Urine and Blood of Cashiers
Source: Environ Health Perspect. 2015 Aug 25;124(4):437–44. doi: 10.1289/ehp.1409427 (PMC4824622; doi:10.1289/ehp.1409427)
Supplement: (438 KB) ZIP [file ehp.1409427.s001.acco.zip › ehp.1409427.s001.acco.xlsx]

## Sheet: Cashier data
Title: Bisphenol A, Bisphenol S, and 4-Hydroxyphenyl 4-Isoprooxyphenylsulfone (BPSIP) in Urine and Blood of Cashiers
Authors: Kristina A. Thayer, Kyla W. Taylor, Stavros Garantziotis, Shepherd Schurman, Grace E. Kissling, Dawn Hunt, Brenda Herbert, Rebecca Church, Rachael Jankowich, Mona I. Churchwell, Richard C. Scheri, Linda S. Birnbaum, John R. Bucher
Table S1. Selected data for individual study participants
Participant	Employment Verified?	Post-shift BPA Questionairre?	Medical History?	Retail Category	Receipt Group	Receipt Group Content (mg/g)	Receipt BPA Content (mg/g)	Receipt BPS Content (mg/g)	Receipt BPSIP Content (mg/g)	Non-cashier Urine creatinine	Pre-shift cashier Urine creatinine	Post-shift cashiers Urine Creatinine	BPA Urine (Non-Cashier) (adjusted total, ng/ml)	BPA Urine (Non-Cashier) (adjusted total, μg/g creatinine)	BPA Urine (Non-Cashier) WITH LOD IMPUTED VALUE (adjusted total, ng/ml)	BPA Urine (Non-Cashier) WITH LOD IMPUTED VALUE (adjusted total, μg/g creatinine)	BPS Urine (Non-Cashier) (adjusted total, ng/ml)	BPS Urine (Non-Cashier) (adjusted total, μg/g creatinine)	BPS Urine (Non-Cashier) WITH LOD IMPUTED VALUE (adjusted total, ng/ml)	BPS Urine (Non-Cashier) WITH LOD IMPUTED VALUE (adjusted total, μg/g creatinine)	BPSIP Urine (Non-Cashier) (adjusted total, ng/ml)	BPSIP Urine (Non-Cashier) (adjusted total, μg/g creatinine)	BPA Urine (Cashier Pre-Shift) (adjusted total, ng/ml)	BPA Urine (Cashier Pre-Shift) (adjusted total, μg/g creatinine)	BPA Urine (Cashier Pre-Shift) WITH LOD IMPUTED VALUE (adjusted total, ng/ml)	BPA Urine (Cashier Pre-Shift) WITH LOD IMPUTED VALUE (adjusted total, μg/g creatinine)	BPA Urine (Cashier Post-Shift) (adjusted total, ng/ml)	BPA Urine (Cashier Post-Shift) (adjusted total, μg/g creatinine)	BPA Urine (Cashier Post-Shift) WITH LOD IMPUTED VALUE (adjusted total, ng/ml)	BPA Urine (Cashier Post-Shift) WITH LOD IMPUTED VALUE (adjusted total, μg/g creatinine)	BPA Urine (Cashier Shift Change) Post-shift minus Pre-shift (adjusted total, ng/ml)	BPA Urine (Cashier Shift Change) Post-shift minus Pre-shift (adjusted total, μg/g creatinine)	BPA Serum (Cashier Pre-Shift) (total, ng/ml)	BPA Serum (Cashier Post-Shift) (total, ng/ml)	BPS Urine (Cashier Pre-Shift) (total, ng/ml)	BPS Urine (Cashier Pre-Shift) (total, μg/g creatinine)	BPS Urine (Cashier Pre-Shift) WITH LOD IMPUTED VALUE (total, ng/ml)	BPS Urine (Cashier Pre-Shift) WITH LOD IMPUTED VALUE (total, μg/g creatinine)	BPS Urine (Cashier Post-Shift) (total, ng/ml)	BPS Urine (Cashier Post-Shift) (total, μg/g creatinine)	BPS Urine (Cashier Post-Shift) WITH LOD IMPUTED VALUE (total, ng/ml)	BPS Urine (Cashier Post-Shift) WITH LOD IMPUTED VALUE (total, μg/g creatinine)	BPS Urine (Cashier Shift Change) Post-shift minus Pre-shift (total, ng/ml)	BPS Urine (Cashier Shift Change) Post-shift minus Pre-shift (total, μg/g creatinine)	BPS Serum (Cashier Pre-Shift) (total, ng/ml)	BPS Serum (Cashier Post-Shift) (total, ng/ml)	BPSIP Urine (Cashier Pre-Shift) (total, ng/ml)	BPSIP Urine (Cashier Pre-Shift) (total, μg/g creatinine)	BPSIP Urine (Cashier Post-Shift) (total, ng/ml)
1	N	Y	Y	food store	BPSIP	14.38	<LOD	<LOD	14.38	N/A	242	320	N/A	N/A	N/A	N/A	N/A	N/A	N/A	N/A	N/A	N/A	2.076	0.857851	2.076	0.857851	2.373	0.741562	2.373	0.741562	0.297	-0.116289	<LOD	<LOD	1.006	0.415702	1.006	0.415702	0.241	0.0753125	0.241	0.0753125	-0.765	-0.34039	<LOD	<LOD	0.240717	0.09947	0.0696422
2	Y	N	Y	food store	BPSIP	14.37	<LOD	0.03	14.37	N/A	51	96	N/A	N/A	N/A	N/A	N/A	N/A	N/A	N/A	N/A	N/A	<LOD	<LOD	0.035	0.0686275	4.2318	4.40813	4.2318	4.40813	4.1968	4.3395	<LOD	<LOD	0.208	0.407843	0.208	0.407843	0.583	0.607292	0.583	0.607292	0.375	0.199449	<LOD	<LOD	0.138819	0.272194	0.24334
3	Y	N	Y	food store	BPSIP	14.81	<LOD	0.04	14.81	N/A	212	417	N/A	N/A	N/A	N/A	N/A	N/A	N/A	N/A	N/A	N/A	4.581	2.16085	4.581	2.16085	2.959	0.709592	2.959	0.709592	-1.622	-1.45126	<LOD	<LOD	0.863	0.407075	0.863	0.407075	1.848	0.443165	1.848	0.443165	0.985	0.03609	<LOD	<LOD	0.208733	0.0984589	0.622483
4	Y	N	Y	food store	BPSIP	13.03	<LOD	0.03	13.03	N/A	84	358	N/A	N/A	N/A	N/A	N/A	N/A	N/A	N/A	N/A	N/A	2.353	2.80119	2.353	2.80119	4.8065	1.3426	4.8065	1.3426	2.4535	-1.45859	<LOD	<LOD	0.635	0.755952	0.635	0.755952	1.577	0.440503	1.577	0.440503	0.942	-0.31545	<LOD	<LOD	<LOQ	<LOQ	0.329831
5	Y	N	Y	food store	BPSIP	13.94	<LOD	<LOD	13.94	N/A	24	41	N/A	N/A	N/A	N/A	N/A	N/A	N/A	N/A	N/A	N/A	0.54	2.25	0.54	2.25	0.655	1.59756	0.655	1.59756	0.115	-0.652439	<LOQ	<LOD	0.045	0.1875	0.045	0.1875	0.137	0.334146	0.137	0.334146	0.092	0.146646	<LOD	<LOD	<LOD	<LOD	<LOQ
6	Y	N	Y	food store	BPSIP	12.64	<LOD	0.03	12.64	N/A	314	37	N/A	N/A	N/A	N/A	N/A	N/A	N/A	N/A	N/A	N/A	0.787	0.250637	0.787	0.250637	0.321	0.867568	0.321	0.867568	-0.466	0.616931	<LOD	<LOD	0.913	0.290764	0.913	0.290764	0.127	0.343243	0.127	0.343243	-0.786	0.0524789	<LOD	<LOD	0.232516	0.0740497	0.0529461
7	Y	N	Y	food store	BPSIP	13.02	<LOD	0.05	13.02	N/A	239	26	N/A	N/A	N/A	N/A	N/A	N/A	N/A	N/A	N/A	N/A	0.838	0.350628	0.838	0.350628	0.23	0.884615	0.23	0.884615	-0.608	0.533988	<LOD	<LOD	2.076	0.868619	2.076	0.868619	0.099	0.380769	0.099	0.380769	-1.977	-0.48785	<LOD	<LOD	0.490052	0.205043	0.308831
8	Y	N	Y	food store	BPSIP	12.65	<LOD	0.05	12.65	N/A	81	30	N/A	N/A	N/A	N/A	N/A	N/A	N/A	N/A	N/A	N/A	1.0871	1.3421	1.0871	1.3421	0.2323	0.774333	0.2323	0.774333	-0.8548	-0.567765	<LOQ	<LOD	0.313	0.38642	0.313	0.38642	0.027	0.09	0.027	0.09	-0.286	-0.29642	<LOD	<LOD	0.194768	0.240455	<LOD
9	N	Y	Y	food store	BPSIP	12.35	<LOD	<LOD	12.35	N/A	27	66	N/A	N/A	N/A	N/A	N/A	N/A	N/A	N/A	N/A	N/A	0.129	0.477778	0.129	0.477778	1.847	2.79848	1.847	2.79848	1.718	2.32071	<LOD	<LOD	0.113	0.418519	0.113	0.418519	0.096	0.145455	0.096	0.145455	-0.017	-0.273064	<LOD	<LOD	<LOD	<LOD	<LOQ
10	N	Y	Y	food store	BPSIP	14.58	<LOD	<LOD	14.58	N/A	87	20	N/A	N/A	N/A	N/A	N/A	N/A	N/A	N/A	N/A	N/A	0.61	0.701149	0.61	0.701149	0.105	0.525	0.105	0.525	-0.505	-0.176149	<LOQ	<LOD	<LOD	<LOD	0.01	0.0114943	<LOD	<LOD	0.01	0.05	0	0.0385057	<LOD	<LOD	0.0811712	0.0933003	<LOD
11	N	Y	Y	food store	BPSIP	13.99	0.7	<LOD	13.99	N/A	30	73	N/A	N/A	N/A	N/A	N/A	N/A	N/A	N/A	N/A	N/A	0.264	0.88	0.264	0.88	1.021	1.39863	1.021	1.39863	0.757	0.51863	<LOQ	<LOD	0.34	1.13333	0.34	1.13333	2.533	3.46986	2.533	3.46986	2.193	2.33653	0.015	0.019	0.0811712	0.270571	0.730379
12	N	Y	Y	eating and drinking places	BPSIP	12.38	<LOD	<LOD	12.38	N/A	330	145	N/A	N/A	N/A	N/A	N/A	N/A	N/A	N/A	N/A	N/A	1.8693	0.566455	1.8693	0.566455	0.5301	0.365586	0.5301	0.365586	-1.3392	-0.200868	<LOD	<LOD	7.118	2.15697	7.118	2.15697	0.417	0.287586	0.417	0.287586	-6.701	-1.86938	0.014	<LOD	<LOQ	<LOQ	<LOD
13	N	N	Y	unknown	BPA	17.736	17.74	<LOD	<LOD	N/A	284	142	N/A	N/A	N/A	N/A	N/A	N/A	N/A	N/A	N/A	N/A	6.3998	2.25345	6.3998	2.25345	4.9025	3.45246	4.9025	3.45246	-1.4973	1.19901	<LOD	<LOD	0.409	0.144014	0.409	0.144014	0.154	0.108451	0.154	0.108451	-0.255	-0.0355634	<LOD	<LOD	<LOD	<LOD	<LOD
14	N	N	Y	food store, other retail (pharmacy)	BPA	18.59	18.59	<LOD	<LOD	N/A	10	80	N/A	N/A	N/A	N/A	N/A	N/A	N/A	N/A	N/A	N/A	0.069	0.69	0.069	0.69	0.359	0.44875	0.359	0.44875	0.29	-0.24125	<LOD	<LOD	<LOD	<LOD	0.01	0.1	0.132	0.165	0.132	0.165	0.122	0.065	<LOD	<LOD	<LOD	<LOD	<LOD
15	Y	N	Y	eating and drinking places	BPA	18.425	18.43	<LOD	<LOD	N/A	184	197	N/A	N/A	N/A	N/A	N/A	N/A	N/A	N/A	N/A	N/A	1.2539	0.681467	1.2539	0.681467	6.6115	3.35609	6.6115	3.35609	5.3576	2.67462	<LOD	<LOD	0.297	0.161413	0.297	0.161413	0.373	0.18934	0.373	0.18934	0.076	0.0279271	0.015	<LOD	<LOD	<LOD	<LOD
16	Y	N	Y	apparel and accessory store	BPA	17.937	17.94	<LOD	<LOD	N/A	140	165	N/A	N/A	N/A	N/A	N/A	N/A	N/A	N/A	N/A	N/A	3.696	2.64	3.696	2.64	4.2	2.54545	4.2	2.54545	0.504	-0.0945455	<LOD	<LOD	2.609	1.86357	2.609	1.86357	1.36	0.824242	1.36	0.824242	-1.249	-1.03933	<LOD	<LOD	<LOD	<LOD	<LOD
17	Y	N	Y	food store	BPA	36.01	36.01	<LOD	<LOD	N/A	413	326	N/A	N/A	N/A	N/A	N/A	N/A	N/A	N/A	N/A	N/A	4.958	1.20048	4.958	1.20048	4.146	1.27178	4.146	1.27178	-0.812	0.0712949	<LOD	<LOD	0.348	0.0842615	0.348	0.0842615	0.651	0.199693	0.651	0.199693	0.303	0.115432	<LOD	<LOQ	<LOQ	<LOQ	<LOD
18	N	Y	Y	unknown	BPA	18.66	18.66	<LOD	<LOD	N/A	121	40	N/A	N/A	N/A	N/A	N/A	N/A	N/A	N/A	N/A	N/A	0.612	0.505785	0.612	0.505785	0.682	1.705	0.682	1.705	0.07	1.19921	<LOQ	<LOD	<LOD	<LOD	0.01	0.00826446	0.164	0.41	0.164	0.41	0.154	0.401736	<LOD	<LOD	<LOD	<LOD	<LOD
19	N	N	Y	eating and drinking places	BPA	23.16	23.16	<LOD	<LOD	N/A	230	149	N/A	N/A	N/A	N/A	N/A	N/A	N/A	N/A	N/A	N/A	48.8333	21.2319	48.8333	21.2319	9.7823	6.5653	9.7823	6.5653	-39.051	-14.6666	0.22 (suspected contamination)	0.154 (suspected contamination)	0.291	0.126522	0.291	0.126522	1.061	0.712081	1.061	0.712081	0.77	0.585559	<LOD	<LOD	<LOQ	<LOQ	<LOQ
21	Y	N	Y	eating and drinking places	BPA	14.462	14.46	<LOD	<LOD	N/A	150	276	N/A	N/A	N/A	N/A	N/A	N/A	N/A	N/A	N/A	N/A	1.9545	1.303	1.9545	1.303	9.686	3.50942	9.686	3.50942	7.7315	2.20642	<LOD	<LOD	0.879	0.586	0.879	0.586	9.606	3.48043	9.606	3.48043	8.727	2.89443	<LOD	0.063	<LOD	<LOD	<LOD
22	N	N	Y	unknown	BPA	17.892	17.89	<LOD	<LOD	N/A	80	396	N/A	N/A	N/A	N/A	N/A	N/A	N/A	N/A	N/A	N/A	0.558	0.6975	0.558	0.6975	1.825	0.460859	1.825	0.460859	1.267	-0.236641	<LOD	<LOD	0.147	0.18375	0.147	0.18375	0.051	0.0128788	0.051	0.0128788	-0.096	-0.170871	<LOD	<LOD	<LOD	<LOD	<LOD
23	Y	N	Y	food store, other retail (pharmacy)	BPA	18.574	18.57	<LOD	<LOD	N/A	219	287	N/A	N/A	N/A	N/A	N/A	N/A	N/A	N/A	N/A	N/A	4.0857	1.86562	4.0857	1.86562	4.5519	1.58603	4.5519	1.58603	0.4662	-0.279589	<LOD	<LOD	1.513	0.690868	1.513	0.690868	0.229	0.0797909	0.229	0.0797909	-1.284	-0.611077	<LOD	<LOD	<LOD	<LOD	<LOD
24	N	N	Y	unknown	BPA	6.953	6.95	<LOD	<LOD	N/A	223	295	N/A	N/A	N/A	N/A	N/A	N/A	N/A	N/A	N/A	N/A	4.9091	2.20139	4.9091	2.20139	5.1791	1.75563	5.1791	1.75563	0.27	-0.445763	<LOD	<LOD	1.293	0.579821	1.293	0.579821	0.913	0.309492	0.913	0.309492	-0.38	-0.270329	0.1	<LOD	<LOD	<LOD	<LOD
25	Y	N	Y	eating and drinking places	BPA	20.171	20.17	<LOD	<LOD	N/A	168	157	N/A	N/A	N/A	N/A	N/A	N/A	N/A	N/A	N/A	N/A	96.7049	57.5624	96.7049	57.5624	59.8248	38.105	59.8248	38.105	-36.8801	-19.4575	<LOD	<LOD	1.598	0.95119	1.598	0.95119	0.385	0.245223	0.385	0.245223	-1.213	-0.705968	<LOD	<LOD	<LOD	<LOD	<LOD
26	Y	N	Y	apparel and accessory store	BPA	10.602	10.6	<LOD	<LOD	N/A	52	40	N/A	N/A	N/A	N/A	N/A	N/A	N/A	N/A	N/A	N/A	1.0289	1.97865	1.0289	1.97865	0.634	1.585	0.634	1.585	-0.3949	-0.393654	<LOD	<LOD	0.061	0.117308	0.061	0.117308	0.058	0.145	0.058	0.145	-0.003	0.0276923	<LOD	<LOQ	<LOD	<LOD	<LOD
27	N	N	Y	eating and drinking places	BPA	18.024	18.02	<LOD	<LOD	N/A	24	211	N/A	N/A	N/A	N/A	N/A	N/A	N/A	N/A	N/A	N/A	0.778	3.24167	0.778	3.24167	4.0489	1.91891	4.0489	1.91891	3.2709	-1.32276	<LOD	<LOD	0.027	0.1125	0.027	0.1125	0.076	0.036019	0.076	0.036019	0.049	-0.076481	<LOD	<LOD	<LOD	<LOD	<LOD
28	N	N	Y	other retail (dry cleaner)	BPA	17.95	17.95	<LOD	<LOD	N/A	95	269	N/A	N/A	N/A	N/A	N/A	N/A	N/A	N/A	N/A	N/A	<LOD	<LOD	0.035	0.0368421	5.3155	1.97602	5.3155	1.97602	5.2805	1.93918	<LOD	<LOD	0.283	0.297895	0.283	0.297895	0.231	0.0858736	0.231	0.0858736	-0.052	-0.212021	<LOD	<LOD	<LOD	<LOD	<LOD
29	N	N	Y	eating and drinking places	BPA	19.328	19.33	<LOD	<LOD	N/A	116	229	N/A	N/A	N/A	N/A	N/A	N/A	N/A	N/A	N/A	N/A	1.859	1.60259	1.859	1.60259	3.691	1.61179	3.691	1.61179	1.832	0.00920419	<LOD	<LOD	0.038	0.0327586	0.038	0.0327586	0.215	0.0938865	0.215	0.0938865	0.177	0.0611278	<LOD	<LOD	<LOD	<LOD	<LOD
30	Y	N	Y	apparel and accessory store	BPA	18.481	18.48	<LOD	<LOD	N/A	14	58	N/A	N/A	N/A	N/A	N/A	N/A	N/A	N/A	N/A	N/A	1.174	8.38571	1.174	8.38571	3.214	5.54138	3.214	5.54138	2.04	-2.84433	<LOD	<LOD	0.162	1.15714	0.162	1.15714	0.43	0.741379	0.43	0.741379	0.268	-0.415764	<LOQ	<LOQ	<LOD	<LOD	<LOD
31	Y	N	Y	food store	BPA	15.848	15.85	<LOD	<LOD	N/A	162	50	N/A	N/A	N/A	N/A	N/A	N/A	N/A	N/A	N/A	N/A	15.5443	9.59525	15.5443	9.59525	4.7413	9.4826	4.7413	9.4826	-10.803	-0.112647	<LOD	<LOD	0.234	0.144444	0.234	0.144444	0.088	0.176	0.088	0.176	-0.146	0.0315556	<LOD	<LOD	<LOD	<LOD	<LOD
32	Y	N	Y	food store	BPA	19.43	19.43	<LOD	<LOD	N/A	267	245	N/A	N/A	N/A	N/A	N/A	N/A	N/A	N/A	N/A	N/A	7.162	2.6824	7.162	2.6824	4.54	1.85306	4.54	1.85306	-2.622	-0.829336	<LOD	<LOD	0.84	0.314607	0.84	0.314607	0.454	0.185306	0.454	0.185306	-0.386	-0.129301	0.01	<LOD	<LOQ	<LOQ	<LOQ
33	Y	N	Y	other retail (bookstore)	BPA	19.17	19.17	<LOD	<LOD	N/A	114	27	N/A	N/A	N/A	N/A	N/A	N/A	N/A	N/A	N/A	N/A	1.814	1.59123	1.814	1.59123	1.257	4.65556	1.257	4.65556	-0.557	3.06433	<LOQ	<LOD	0.241	0.211404	0.241	0.211404	0.033	0.122222	0.033	0.122222	-0.208	-0.0891813	<LOD	<LOD	<LOD	<LOD	<LOD
34	Y	N	Y	eating and drinking places	BPA	19.61	19.61	<LOD	<LOD	N/A	39	28	N/A	N/A	N/A	N/A	N/A	N/A	N/A	N/A	N/A	N/A	2.0335	5.2141	2.0335	5.2141	1.722	6.15	1.722	6.15	-0.3115	0.935897	<LOD	<LOD	0.445	1.14103	0.445	1.14103	0.133	0.475	0.133	0.475	-0.312	-0.666026	<LOD	<LOD	<LOD	<LOD	<LOD
35	Y	Y	Y	apparel and accessory store	BPA	20.34	20.34	<LOD	<LOD	N/A	135	219	N/A	N/A	N/A	N/A	N/A	N/A	N/A	N/A	N/A	N/A	5.0068	3.70874	5.0068	3.70874	0.955	0.436073	0.955	0.436073	-4.0518	-3.27267	<LOD	<LOD	0.256	0.18963	0.256	0.18963	0.485	0.221461	0.485	0.221461	0.229	0.0318316	0.082	<LOD	<LOD	<LOD	<LOD
36	N	Y	Y	eating and drinking places	BPA	20.69	20.69	<LOD	<LOD	N/A	241	187	N/A	N/A	N/A	N/A	N/A	N/A	N/A	N/A	N/A	N/A	15.763	6.54066	15.763	6.54066	6.433	3.44011	6.433	3.44011	-9.33	-3.10056	<LOQ	<LOQ	0.869	0.360581	0.869	0.360581	0.421	0.225134	0.421	0.225134	-0.448	-0.135447	<LOD	<LOD	<LOD	<LOD	<LOQ
37	N	Y	Y	apparel and accessory store	BPA	20.18	20.18	<LOD	<LOD	N/A	128	256	N/A	N/A	N/A	N/A	N/A	N/A	N/A	N/A	N/A	N/A	1.289	1.00703	1.289	1.00703	6.745	2.63477	6.745	2.63477	5.456	1.62773	<LOQ	<LOD	0.484	0.378125	0.484	0.378125	1.327	0.518359	1.327	0.518359	0.843	0.140234	<LOD	<LOD	<LOD	<LOD	<LOD
38	N	Y	Y	eating and drinking places	BPA	18.12	18.12	<LOD	<LOD	N/A	153	119	N/A	N/A	N/A	N/A	N/A	N/A	N/A	N/A	N/A	N/A	0.894	0.584314	0.894	0.584314	1.505	1.26471	1.505	1.26471	0.611	0.680392	<LOD	<LOQ	6.675	4.36275	6.675	4.36275	0.258	0.216807	0.258	0.216807	-6.417	-4.14594	0.031	<LOD	<LOD	<LOD	<LOD
39	N	Y	Y	eating and drinking places	BPA	23.27	23.27	<LOD	<LOD	N/A	359	319	N/A	N/A	N/A	N/A	N/A	N/A	N/A	N/A	N/A	N/A	7.6458	2.12975	7.6458	2.12975	10.152	3.18245	10.152	3.18245	2.5062	1.0527	<LOD	<LOD	1.745	0.486072	1.745	0.486072	2.276	0.71348	2.276	0.71348	0.531	0.227407	<LOD	<LOD	<LOD	<LOD	<LOD
40	N	N	Y	eating and drinking places	BPA	23.83	28.83	<LOD	<LOD	N/A	211	198	N/A	N/A	N/A	N/A	N/A	N/A	N/A	N/A	N/A	N/A	5.6075	2.65758	5.6075	2.65758	372.17	187.965	372.17	187.965	366.562	185.307	<LOQ	1.5061	0.907	0.429858	0.907	0.429858	2.145	1.08333	2.145	1.08333	1.238	0.653476	<LOD	<LOD	<LOD	<LOD	<LOD
41	N	Y	Y	other retail	BPA	20.7	20.7	<LOD	<LOD	N/A	118	135	N/A	N/A	N/A	N/A	N/A	N/A	N/A	N/A	N/A	N/A	2.1531	1.82466	2.1531	1.82466	1.505	1.11481	1.505	1.11481	-0.6481	-0.709846	<LOD	<LOQ	3.403	2.8839	3.403	2.8839	1.892	1.40148	1.892	1.40148	-1.511	-1.48242	0.011	<LOD	<LOD	<LOD	<LOD
42	N	Y	Y	eating and drinking places	BPA	23.89	23.89	1.09	<LOD	N/A	33	220	N/A	N/A	N/A	N/A	N/A	N/A	N/A	N/A	N/A	N/A	2.2121	6.70333	2.2121	6.70333	35.5989	16.1813	35.5989	16.1813	33.3868	9.47798	<LOD	0.4831 (suspected contamination)	1.018	3.08485	1.018	3.08485	0.586	0.266364	0.586	0.266364	-0.432	-2.81848	0.014	<LOD	<LOD	<LOD	<LOQ
43	N	Y	Y	eating and drinking places	BPA	20.98	20.98	<LOD	<LOD	N/A	206	155	N/A	N/A	N/A	N/A	N/A	N/A	N/A	N/A	N/A	N/A	1.1497	0.558107	1.1497	0.558107	10.0442	6.48013	10.0442	6.48013	8.8945	5.92202	11.4894 (suspected contamination)	17.5196 (suspected contamination)	0.253	0.122816	0.253	0.122816	0.329	0.212258	0.329	0.212258	0.076	0.0894425	<LOD	<LOD	<LOQ	<LOQ	<LOD
44	N	Y	Y	eating and drinking places	BPA	22.63	22.63	<LOD	<LOD	N/A	352	192	N/A	N/A	N/A	N/A	N/A	N/A	N/A	N/A	N/A	N/A	3.1293	0.889006	3.1293	0.889006	1.0929	0.569219	1.0929	0.569219	-2.0364	-0.319787	<LOD	<LOD	1.107	0.314489	1.107	0.314489	2.299	1.1974	2.299	1.1974	1.192	0.882907	<LOD	<LOD	<LOD	<LOD	<LOQ
45	N	Y	Y	eating and drinking places	BPA	22.76	22.76	0.51	<LOD	N/A	96	352	N/A	N/A	N/A	N/A	N/A	N/A	N/A	N/A	N/A	N/A	0.7018	0.731042	0.7018	0.731042	2.1695	0.616335	2.1695	0.616335	1.4677	-0.114706	<LOD	<LOD	0.273	0.284375	0.273	0.284375	1.397	0.396875	1.397	0.396875	1.124	0.1125	<LOQ	<LOQ	<LOD	<LOD	0.124942
46	N	N	Y	food store	BPA	20.6	20.6	<LOD	<LOD	N/A	99	61	N/A	N/A	N/A	N/A	N/A	N/A	N/A	N/A	N/A	N/A	0.6782	0.685051	0.6782	0.685051	2.0513	3.36279	2.0513	3.36279	1.3731	2.67774	<LOD	<LOD	0.371	0.374747	0.371	0.374747	0.03	0.0491803	0.03	0.0491803	-0.341	-0.325567	<LOD	<LOD	<LOD	<LOD	<LOD
47	Y	N	Y	eating and drinking places	BPS	16.923	<LOD	16.92	<LOD	N/A	298	202	N/A	N/A	N/A	N/A	N/A	N/A	N/A	N/A	N/A	N/A	0.8273	0.277617	0.8273	0.277617	1.458	0.721782	1.458	0.721782	0.6307	0.444165	<LOD	<LOD	0.241	0.0808725	0.241	0.0808725	0.844	0.417822	0.844	0.417822	0.603	0.336949	<LOD	<LOD	<LOD	<LOD	<LOD
48	Y	N	Y	supply and service store (home improvement)	BPS	13.71	<LOD	13.71	<LOD	N/A	183	398	N/A	N/A	N/A	N/A	N/A	N/A	N/A	N/A	N/A	N/A	1.212	0.662295	1.212	0.662295	1.143	0.287186	1.143	0.287186	-0.069	-0.375109	<LOD	<LOD	0.128	0.0699454	0.128	0.0699454	0.221	0.0555276	0.221	0.0555276	0.093	-0.0144177	<LOD	<LOD	<LOD	<LOD	<LOD
49	Y	N	Y	supply and service store (home improvement)	BPS	11.895	<LOD	11.9	<LOD	N/A	396	217	N/A	N/A	N/A	N/A	N/A	N/A	N/A	N/A	N/A	N/A	6.0975	1.53977	6.0975	1.53977	2.824	1.30138	2.824	1.30138	-3.2735	-0.23839	<LOD	<LOD	0.13	0.0328283	0.13	0.0328283	0.787	0.362673	0.787	0.362673	0.657	0.329845	<LOD	<LOD	<LOD	<LOD	<LOD
50	N	N	Y	unknown	BPS	15.044	<LOD	15.04	<LOD	N/A	218	377	N/A	N/A	N/A	N/A	N/A	N/A	N/A	N/A	N/A	N/A	1.037	0.475688	1.037	0.475688	2.793	0.740849	2.793	0.740849	1.756	0.265161	<LOD	<LOD	0.143	0.0655963	0.143	0.0655963	2.367	0.627851	2.367	0.627851	2.224	0.562255	<LOD	<LOD	<LOD	<LOD	<LOD
51	N	N	Y	unknown	BPS	13.173	<LOD	13.17	<LOD	N/A	179	163	N/A	N/A	N/A	N/A	N/A	N/A	N/A	N/A	N/A	N/A	2.497	1.39497	2.497	1.39497	1.334	0.818405	1.334	0.818405	-1.163	-0.576567	<LOD	<LOD	0.225	0.125698	0.225	0.125698	0.214	0.131288	0.214	0.131288	-0.011	0.00559002	<LOD	<LOD	<LOD	<LOD	<LOD
52	N	Y	Y	eating and drinking places	BPS	16.35	<LOD	16.35	<LOD	N/A	244	168	N/A	N/A	N/A	N/A	N/A	N/A	N/A	N/A	N/A	N/A	3.395	1.39139	3.395	1.39139	9.072	5.4	9.072	5.4	5.677	4.00861	<LOQ	<LOQ	0.093	0.0381148	0.093	0.0381148	0.187	0.11131	0.187	0.11131	0.094	0.0731948	<LOD	<LOD	<LOD	<LOD	<LOD
53	N	Y	Y	food store	BPS	15.51	0.81	15.51	<LOD	N/A	361	311	N/A	N/A	N/A	N/A	N/A	N/A	N/A	N/A	N/A	N/A	16.8045	4.65499	16.8045	4.65499	5.7078	1.83531	5.7078	1.83531	-11.0967	-2.81968	0.242 (suspected contamination)	<LOD	4.934	1.36676	4.934	1.36676	7.55	2.42765	7.55	2.42765	2.616	1.06089	0.015	0.055	<LOQ	<LOQ	0.48589
54	Y	N	Y	supply and service store (home improvement)	BPS	12.747	<LOD	12.75	<LOD	N/A	81	151	N/A	N/A	N/A	N/A	N/A	N/A	N/A	N/A	N/A	N/A	1.465	1.80864	1.465	1.80864	2.203	1.45894	2.203	1.45894	0.738	-0.349702	<LOD	<LOD	0.316	0.390123	0.316	0.390123	1.515	1.00331	1.515	1.00331	1.199	0.613188	<LOD	<LOQ	<LOD	<LOD	<LOD
55	Y	N	Y	food store	BPS	14.523	<LOD	14.52	<LOD	N/A	88	182	N/A	N/A	N/A	N/A	N/A	N/A	N/A	N/A	N/A	N/A	1.181	1.34205	1.181	1.34205	3.255	1.78846	3.255	1.78846	2.074	0.446416	<LOD	<LOD	0.167	0.189773	0.167	0.189773	3.136	1.72308	3.136	1.72308	2.969	1.5333	<LOD	<LOD	<LOD	<LOD	<LOD
56	N	N	Y	unknown	BPS	15.11	<LOD	15.11	<LOD	N/A	20	154	N/A	N/A	N/A	N/A	N/A	N/A	N/A	N/A	N/A	N/A	0.4025	2.0125	0.4025	2.0125	5.628	3.65455	5.628	3.65455	5.2255	1.64205	<LOD	<LOD	<LOD	<LOD	0.01	0.05	0.291	0.188961	0.291	0.188961	0.281	0.138961	<LOD	<LOD	<LOD	<LOD	<LOD
57	Y	N	Y	food store	BPS	15.901	<LOD	15.9	<LOD	N/A	57	348	N/A	N/A	N/A	N/A	N/A	N/A	N/A	N/A	N/A	N/A	0.4035	0.707895	0.4035	0.707895	3.9317	1.1298	3.9317	1.1298	3.5282	0.421904	<LOD	<LOD	0.056	0.0982456	0.056	0.0982456	0.893	0.256609	0.893	0.256609	0.837	0.158364	0.038	<LOD	<LOD	<LOD	<LOD
58	Y	N	Y	other retail (bookstore)	BPS	26.227	<LOD	26.23	<LOD	N/A	146	199	N/A	N/A	N/A	N/A	N/A	N/A	N/A	N/A	N/A	N/A	2.8	1.91781	2.8	1.91781	8.023	4.03166	8.023	4.03166	5.223	2.11385	<LOD	<LOD	0.284	0.194521	0.284	0.194521	15.153	7.61457	15.153	7.61457	14.869	7.42005	<LOD	<LOD	<LOD	<LOD	1.51729
59	N	N	Y	unknown	BPS	12.3426	<LOD	12.34	<LOD	N/A	53	82	N/A	N/A	N/A	N/A	N/A	N/A	N/A	N/A	N/A	N/A	1.555	2.93396	1.555	2.93396	0.712	0.868293	0.712	0.868293	-0.843	-2.06567	<LOD	<LOD	0.041	0.0773585	0.041	0.0773585	0.259	0.315854	0.259	0.315854	0.218	0.238495	<LOD	<LOQ	<LOD	<LOD	<LOD
60	N	N	Y	food store	BPS	13.5226	<LOD	13.52	<LOD	N/A	58	109	N/A	N/A	N/A	N/A	N/A	N/A	N/A	N/A	N/A	N/A	0.7922	1.36586	0.7922	1.36586	1.15	1.05505	1.15	1.05505	0.3578	-0.310816	<LOD	<LOD	0.187	0.322414	0.187	0.322414	0.231	0.211927	0.231	0.211927	0.044	-0.110487	<LOD	<LOQ	<LOD	<LOD	<LOD
61	Y	N	Y	food store	BPS	13.3856	<LOD	13.39	<LOD	N/A	98	151	N/A	N/A	N/A	N/A	N/A	N/A	N/A	N/A	N/A	N/A	0.941	0.960204	0.941	0.960204	1.041	0.689404	1.041	0.689404	0.1	-0.2708	<LOD	<LOD	3.856	3.93469	3.856	3.93469	1.958	1.29669	1.958	1.29669	-1.898	-2.63801	<LOD	<LOD	<LOD	<LOD	0.0793655
62	Y	N	Y	food store	BPS	15.235	<LOD	15.24	<LOD	N/A	486	688	N/A	N/A	N/A	N/A	N/A	N/A	N/A	N/A	N/A	N/A	18.1784	3.74041	18.1784	3.74041	9.7811	1.42167	9.7811	1.42167	-8.3973	-2.31874	<LOD	<LOD	3.119	0.64177	3.119	0.64177	3.478	0.505523	3.478	0.505523	0.359	-0.136246	<LOD	<LOQ	<LOD	<LOD	<LOD
63	Y	N	Y	eating and drinking places	BPS	15.092	<LOD	15.09	<LOD	N/A	88	264	N/A	N/A	N/A	N/A	N/A	N/A	N/A	N/A	N/A	N/A	3.9394	4.47659	3.9394	4.47659	2.988	1.13182	2.988	1.13182	-0.9514	-3.34477	<LOD	<LOD	0.042	0.0477273	0.042	0.0477273	0.592	0.224242	0.592	0.224242	0.55	0.176515	<LOD	<LOQ	<LOD	<LOD	<LOD
64	Y	N	Y	food store	BPS	13.3096	<LOD	13.31	<LOD	N/A	41	50	N/A	N/A	N/A	N/A	N/A	N/A	N/A	N/A	N/A	N/A	1.121	2.73415	1.121	2.73415	0.393	0.786	0.393	0.786	-0.728	-1.94815	<LOD	<LOD	0.095	0.231707	0.095	0.231707	0.274	0.548	0.274	0.548	0.179	0.316293	<LOD	<LOQ	<LOD	<LOD	<LOD
65	N	Y	Y	food store	BPS	15.73	<LOD	15.73	<LOD	N/A	252	372	N/A	N/A	N/A	N/A	N/A	N/A	N/A	N/A	N/A	N/A	0.4722	0.187381	0.4722	0.187381	1.7528	0.471183	1.7528	0.471183	1.2806	0.283802	<LOD	<LOD	0.072	0.0285714	0.072	0.0285714	0.196	0.0526882	0.196	0.0526882	0.124	0.0241167	<LOD	<LOD	<LOD	<LOD	0.0697292
66	N	N	Y	other retail (dry cleaner)	BPS	18.256	<LOD	18.26	<LOD	N/A	145	131	N/A	N/A	N/A	N/A	N/A	N/A	N/A	N/A	N/A	N/A	1.741	1.20069	1.741	1.20069	1.642	1.25344	1.642	1.25344	-0.099	0.0527455	<LOD	<LOD	0.509	0.351034	0.509	0.351034	0.504	0.384733	0.504	0.384733	-0.005	0.0336983	<LOD	0.067	<LOD	<LOD	<LOD
67	Y	N	Y	food store	BPS	12.8506	<LOD	12.85	<LOD	N/A	143	275	N/A	N/A	N/A	N/A	N/A	N/A	N/A	N/A	N/A	N/A	2.232	1.56084	2.232	1.56084	4.03	1.46545	4.03	1.46545	1.798	-0.0953846	<LOD	<LOD	2.775	1.94056	2.775	1.94056	7.541	2.74218	7.541	2.74218	4.766	0.801622	<LOD	<LOD	<LOD	<LOD	<LOQ
68	Y	N	Y	supply and service store (arts and crafts)	BPS	12.4916	<LOD	12.49	<LOD	N/A	150	241	N/A	N/A	N/A	N/A	N/A	N/A	N/A	N/A	N/A	N/A	1.5417	1.0278	1.5417	1.0278	5.6041	2.32535	5.6041	2.32535	4.0624	1.29755	<LOD	<LOD	0.088	0.0586667	0.088	0.0586667	0.374	0.155187	0.374	0.155187	0.286	0.0965201	0.036	<LOD	<LOD	<LOD	<LOQ
69	Y	N	Y	eating and drinking places	BPS	18.326	<LOD	18.33	<LOD	N/A	180	219	N/A	N/A	N/A	N/A	N/A	N/A	N/A	N/A	N/A	N/A	0.817	0.453889	0.817	0.453889	2.045	0.93379	2.045	0.93379	1.228	0.479901	<LOD	<LOD	0.308	0.171111	0.308	0.171111	0.673	0.307306	0.673	0.307306	0.365	0.136195	<LOD	<LOD	<LOD	<LOD	<LOD
70	N	Y	Y	food store	BPS	16.53	<LOD	16.53	<LOD	N/A	123	32	N/A	N/A	N/A	N/A	N/A	N/A	N/A	N/A	N/A	N/A	0.456	0.370732	0.456	0.370732	0.397	1.24063	0.397	1.24063	-0.059	0.869893	<LOD	<LOQ	0.213	0.173171	0.213	0.173171	0.413	1.29062	0.413	1.29062	0.2	1.11745	<LOD	<LOD	<LOD	<LOD	<LOD
71	N	Y	Y	eating and drinking places	BPS	15.84	<LOD	15.84	<LOD	N/A	101	243	N/A	N/A	N/A	N/A	N/A	N/A	N/A	N/A	N/A	N/A	2.258	2.23564	2.258	2.23564	1.362	0.560494	1.362	0.560494	-0.896	-1.67515	<LOQ	<LOD	0.355	0.351485	0.355	0.351485	0.219	0.0901235	0.219	0.0901235	-0.136	-0.261362	<LOD	<LOQ	<LOQ	<LOQ	<LOD
72	N	Y	Y	food store, other retail	BPS	14.44	<LOD	14.44	<LOD	N/A	128	207	N/A	N/A	N/A	N/A	N/A	N/A	N/A	N/A	N/A	N/A	5.3978	4.21703	5.3978	4.21703	not analyzable	#VALUE!	not analyzable	#VALUE!	not analyzable	not analyzable	<LOD	<LOD	0.304	0.2375	0.304	0.2375	2.631	1.27101	2.631	1.27101	2.327	1.03351	<LOD	<LOD	<LOQ	<LOQ	<LOD
73	N	Y	Y	eating and drinking places	BPS	14.14	<LOD	14.14	<LOD	N/A	65	73	N/A	N/A	N/A	N/A	N/A	N/A	N/A	N/A	N/A	N/A	1.514	2.32923	1.514	2.32923	1.5706	2.15151	1.5706	2.15151	0.0566	-0.177724	<LOD	<LOD	1.474	2.26769	1.474	2.26769	6.935	9.5	6.935	9.5	5.461	7.23231	<LOD	0.022	<LOD	<LOD	<LOQ
74	N	Y	Y	food store	BPS	13.94	<LOD	13.94	<LOD	N/A	273	188	N/A	N/A	N/A	N/A	N/A	N/A	N/A	N/A	N/A	N/A	1.163	0.426007	1.163	0.426007	2.038	1.08404	2.038	1.08404	0.875	0.658035	<LOD	<LOD	0.782	0.286447	0.782	0.286447	1.275	0.678191	1.275	0.678191	0.493	0.391745	<LOD	<LOD	<LOD	<LOD	0.0956796
75	N	Y	Y	eating and drinking places	BPS	16.03	<LOD	16.03	<LOD	N/A	407	485	N/A	N/A	N/A	N/A	N/A	N/A	N/A	N/A	N/A	N/A	0.978	0.240295	0.978	0.240295	1.757	0.362268	1.757	0.362268	0.779	0.121973	<LOD	<LOD	1.439	0.353563	1.439	0.353563	2.45	0.505155	2.45	0.505155	1.011	0.151592	<LOD	<LOD	<LOQ	<LOQ	<LOQ
76	N	Y	Y	other retail (recreation center)	BPS	14.11	<LOD	14.11	<LOD	N/A	141	179	N/A	N/A	N/A	N/A	N/A	N/A	N/A	N/A	N/A	N/A	58.116	41.217	58.116	41.217	36.475	20.3771	36.475	20.3771	-21.641	-20.8399	0.209	0.203	5.626	3.99007	5.626	3.99007	2.5	1.39665	2.5	1.39665	-3.126	-2.59342	0.026	<LOQ	<LOD	<LOD	<LOD
77	N	Y	Y	eating and drinking places	BPS	14.76	<LOD	14.76	<LOD	N/A	250	227	N/A	N/A	N/A	N/A	N/A	N/A	N/A	N/A	N/A	N/A	2.9786	1.19144	2.9786	1.19144	4.7151	2.07714	4.7151	2.07714	1.7365	0.885697	<LOD	<LOD	2.073	0.8292	2.073	0.8292	4.427	1.95022	4.427	1.95022	2.354	1.12102	<LOD	0.052	<LOQ	<LOQ	<LOD
78	N	N	Y	unknown	BPS	13.75	<LOD	13.75	<LOD	N/A	134	137	N/A	N/A	N/A	N/A	N/A	N/A	N/A	N/A	N/A	N/A	1.333	0.994776	1.333	0.994776	5.172	3.77518	5.172	3.77518	3.839	2.78041	<LOD	0.963 (suspected contamination)	0.428	0.319403	0.428	0.319403	1.483	1.08248	1.483	1.08248	1.055	0.763079	<LOQ	0.047	<LOQ	<LOQ	<LOD
79	N/A	N/A	Y	N/A	non-cashier	N/A	N/A	N/A	N/A	17	N/A	N/A	<LOD	<LOD	0.125	0.735294	<LOD	<LOD	0.005	0.0294118	<LOD	<LOD	N/A	N/A	N/A	N/A	N/A	N/A	N/A	N/A	N/A	N/A	N/A	N/A	N/A	N/A	N/A	N/A	N/A	N/A	N/A	N/A	N/A	N/A	N/A	N/A	N/A	N/A	N/A
80	N/A	N/A	Y	N/A	non-cashier	N/A	N/A	N/A	N/A	384	N/A	N/A	7.6709	1.99763	7.6709	1.99763	1.302	0.339063	1.302	0.339063	0.097561	0.0254065	N/A	N/A	N/A	N/A	N/A	N/A	N/A	N/A	N/A	N/A	N/A	N/A	N/A	N/A	N/A	N/A	N/A	N/A	N/A	N/A	N/A	N/A	N/A	N/A	N/A	N/A	N/A
81	N/A	N/A	Y	N/A	non-cashier	N/A	N/A	N/A	N/A	84	N/A	N/A	2.0459	2.4356	2.0459	2.4356	0.177	0.210714	0.177	0.210714	<LOD	<LOD	N/A	N/A	N/A	N/A	N/A	N/A	N/A	N/A	N/A	N/A	N/A	N/A	N/A	N/A	N/A	N/A	N/A	N/A	N/A	N/A	N/A	N/A	N/A	N/A	N/A	N/A	N/A
82	N/A	N/A	Y	N/A	non-cashier	N/A	N/A	N/A	N/A	153	N/A	N/A	1.7098	1.11752	1.7098	1.11752	0.574	0.375163	0.574	0.375163	<LOD	<LOD	N/A	N/A	N/A	N/A	N/A	N/A	N/A	N/A	N/A	N/A	N/A	N/A	N/A	N/A	N/A	N/A	N/A	N/A	N/A	N/A	N/A	N/A	N/A	N/A	N/A	N/A	N/A
83	N/A	N/A	Y	N/A	non-cashier	N/A	N/A	N/A	N/A	265	N/A	N/A	2.89835	1.09372	2.89835	1.09372	29.261	11.0419	29.261	11.0419	<LOQ	<LOQ	N/A	N/A	N/A	N/A	N/A	N/A	N/A	N/A	N/A	N/A	N/A	N/A	N/A	N/A	N/A	N/A	N/A	N/A	N/A	N/A	N/A	N/A	N/A	N/A	N/A	N/A	N/A
84	N/A	N/A	Y	N/A	non-cashier	N/A	N/A	N/A	N/A	102	N/A	N/A	0.7033	0.68951	0.7033	0.68951	0.161	0.157843	0.161	0.157843	<LOD	<LOD	N/A	N/A	N/A	N/A	N/A	N/A	N/A	N/A	N/A	N/A	N/A	N/A	N/A	N/A	N/A	N/A	N/A	N/A	N/A	N/A	N/A	N/A	N/A	N/A	N/A	N/A	N/A
85	N/A	N/A	Y	N/A	non-cashier	N/A	N/A	N/A	N/A	74	N/A	N/A	not analyzable	not analyzable	not analyzable	not analyzable	<LOD	<LOD	0.005	0.00675676	<LOD	<LOD	N/A	N/A	N/A	N/A	N/A	N/A	N/A	N/A	N/A	N/A	N/A	N/A	N/A	N/A	N/A	N/A	N/A	N/A	N/A	N/A	N/A	N/A	N/A	N/A	N/A	N/A	N/A
86	N/A	N/A	Y	N/A	non-cashier	N/A	N/A	N/A	N/A	160	N/A	N/A	2.3303	1.45644	2.3303	1.45644	0.694	0.43375	0.694	0.43375	0.0724127	0.0452579	N/A	N/A	N/A	N/A	N/A	N/A	N/A	N/A	N/A	N/A	N/A	N/A	N/A	N/A	N/A	N/A	N/A	N/A	N/A	N/A	N/A	N/A	N/A	N/A	N/A	N/A	N/A
87	N/A	N/A	Y	N/A	non-cashier	N/A	N/A	N/A	N/A	66	N/A	N/A	0.5131	0.777424	0.5131	0.777424	0.154	0.233333	0.154	0.233333	<LOD	<LOD	N/A	N/A	N/A	N/A	N/A	N/A	N/A	N/A	N/A	N/A	N/A	N/A	N/A	N/A	N/A	N/A	N/A	N/A	N/A	N/A	N/A	N/A	N/A	N/A	N/A	N/A	N/A
88	N/A	N/A	Y	N/A	non-cashier	N/A	N/A	N/A	N/A	192	N/A	N/A	8.0345	4.18464	8.0345	4.18464	7.249	3.77552	7.249	3.77552	<LOQ	<LOQ	N/A	N/A	N/A	N/A	N/A	N/A	N/A	N/A	N/A	N/A	N/A	N/A	N/A	N/A	N/A	N/A	N/A	N/A	N/A	N/A	N/A	N/A	N/A	N/A	N/A	N/A	N/A
89	N/A	N/A	Y	N/A	non-cashier	N/A	N/A	N/A	N/A	147	N/A	N/A	2.0665	1.40578	2.0665	1.40578	0.199	0.135374	0.199	0.135374	<LOD	<LOD	N/A	N/A	N/A	N/A	N/A	N/A	N/A	N/A	N/A	N/A	N/A	N/A	N/A	N/A	N/A	N/A	N/A	N/A	N/A	N/A	N/A	N/A	N/A	N/A	N/A	N/A	N/A
90	N/A	N/A	Y	N/A	non-cashier	N/A	N/A	N/A	N/A	48	N/A	N/A	not analyzable	not analyzable	not analyzable	not analyzable	2.563	5.33958	2.563	5.33958	<LOQ	<LOQ	N/A	N/A	N/A	N/A	N/A	N/A	N/A	N/A	N/A	N/A	N/A	N/A	N/A	N/A	N/A	N/A	N/A	N/A	N/A	N/A	N/A	N/A	N/A	N/A	N/A	N/A	N/A
91	N/A	N/A	Y	N/A	non-cashier	N/A	N/A	N/A	N/A	72	N/A	N/A	0.842	1.16944	0.842	1.16944	0.224	0.311111	0.224	0.311111	<LOD	<LOD	N/A	N/A	N/A	N/A	N/A	N/A	N/A	N/A	N/A	N/A	N/A	N/A	N/A	N/A	N/A	N/A	N/A	N/A	N/A	N/A	N/A	N/A	N/A	N/A	N/A	N/A	N/A
92	N/A	N/A	Y	N/A	non-cashier	N/A	N/A	N/A	N/A	94	N/A	N/A	0.6386	0.679362	0.6386	0.679362	2.375	2.5266	2.375	2.5266	<LOD	<LOD	N/A	N/A	N/A	N/A	N/A	N/A	N/A	N/A	N/A	N/A	N/A	N/A	N/A	N/A	N/A	N/A	N/A	N/A	N/A	N/A	N/A	N/A	N/A	N/A	N/A	N/A	N/A
93	N/A	N/A	Y	N/A	non-cashier	N/A	N/A	N/A	N/A	109	N/A	N/A	0.4978	0.456697	0.4978	0.456697	4.643	4.25963	4.643	4.25963	<LOD	<LOD	N/A	N/A	N/A	N/A	N/A	N/A	N/A	N/A	N/A	N/A	N/A	N/A	N/A	N/A	N/A	N/A	N/A	N/A	N/A	N/A	N/A	N/A	N/A	N/A	N/A	N/A	N/A
94	N/A	N/A	Y	N/A	non-cashier	N/A	N/A	N/A	N/A	35	N/A	N/A	0.3039	0.868286	0.3039	0.868286	0.493	1.40857	0.493	1.40857	<LOD	<LOD	N/A	N/A	N/A	N/A	N/A	N/A	N/A	N/A	N/A	N/A	N/A	N/A	N/A	N/A	N/A	N/A	N/A	N/A	N/A	N/A	N/A	N/A	N/A	N/A	N/A	N/A	N/A
95	N/A	N/A	Y	N/A	non-cashier	N/A	N/A	N/A	N/A	56	N/A	N/A	0.3388	0.605	0.3388	0.605	0.109	0.194643	0.109	0.194643	<LOD	<LOD	N/A	N/A	N/A	N/A	N/A	N/A	N/A	N/A	N/A	N/A	N/A	N/A	N/A	N/A	N/A	N/A	N/A	N/A	N/A	N/A	N/A	N/A	N/A	N/A	N/A	N/A	N/A
96	N/A	N/A	Y	N/A	non-cashier	N/A	N/A	N/A	N/A	15	N/A	N/A	not analyzable	not analyzable	not analyzable	not analyzable	<LOD	<LOD	0.005	0.0333333	<LOD	<LOD	N/A	N/A	N/A	N/A	N/A	N/A	N/A	N/A	N/A	N/A	N/A	N/A	N/A	N/A	N/A	N/A	N/A	N/A	N/A	N/A	N/A	N/A	N/A	N/A	N/A	N/A	N/A
97	N/A	N/A	Y	N/A	non-cashier	N/A	N/A	N/A	N/A	176	N/A	N/A	5.7181	3.24892	5.7181	3.24892	0.287	0.163068	0.287	0.163068	<LOD	<LOD	N/A	N/A	N/A	N/A	N/A	N/A	N/A	N/A	N/A	N/A	N/A	N/A	N/A	N/A	N/A	N/A	N/A	N/A	N/A	N/A	N/A	N/A	N/A	N/A	N/A	N/A	N/A
98	N/A	N/A	Y	N/A	non-cashier	N/A	N/A	N/A	N/A	87	N/A	N/A	not analyzable	not analyzable	not analyzable	not analyzable	0.235	0.270115	0.235	0.270115	<LOQ	<LOQ	N/A	N/A	N/A	N/A	N/A	N/A	N/A	N/A	N/A	N/A	N/A	N/A	N/A	N/A	N/A	N/A	N/A	N/A	N/A	N/A	N/A	N/A	N/A	N/A	N/A	N/A	N/A
99	N/A	N/A	Y	N/A	non-cashier	N/A	N/A	N/A	N/A	52	N/A	N/A	0.70565	1.35702	0.70565	1.35702	0.168	0.323077	0.168	0.323077	0.0724127	0.139255	N/A	N/A	N/A	N/A	N/A	N/A	N/A	N/A	N/A	N/A	N/A	N/A	N/A	N/A	N/A	N/A	N/A	N/A	N/A	N/A	N/A	N/A	N/A	N/A	N/A	N/A	N/A
100	N/A	N/A	Y	N/A	non-cashier	N/A	N/A	N/A	N/A	169	N/A	N/A	1.4847	0.878521	1.4847	0.878521	1.411	0.834911	1.411	0.834911	<LOD	<LOD	N/A	N/A	N/A	N/A	N/A	N/A	N/A	N/A	N/A	N/A	N/A	N/A	N/A	N/A	N/A	N/A	N/A	N/A	N/A	N/A	N/A	N/A	N/A	N/A	N/A	N/A	N/A
101	N/A	N/A	Y	N/A	non-cashier	N/A	N/A	N/A	N/A	126	N/A	N/A	2.83675	2.25139	2.83675	2.25139	0.451	0.357937	0.451	0.357937	<LOQ	<LOQ	N/A	N/A	N/A	N/A	N/A	N/A	N/A	N/A	N/A	N/A	N/A	N/A	N/A	N/A	N/A	N/A	N/A	N/A	N/A	N/A	N/A	N/A	N/A	N/A	N/A	N/A	N/A
102	N/A	N/A	Y	N/A	non-cashier	N/A	N/A	N/A	N/A	8	N/A	N/A	<LOD	not analyzable	0.125	1.5625	0.081	1.0125	0.081	1.0125	<LOD	<LOD	N/A	N/A	N/A	N/A	N/A	N/A	N/A	N/A	N/A	N/A	N/A	N/A	N/A	N/A	N/A	N/A	N/A	N/A	N/A	N/A	N/A	N/A	N/A	N/A	N/A	N/A	N/A
103	N/A	N/A	Y	N/A	non-cashier	N/A	N/A	N/A	N/A	26	N/A	N/A	0.5435	2.09038	0.5435	2.09038	0.114	0.438462	0.114	0.438462	<LOD	<LOD	N/A	N/A	N/A	N/A	N/A	N/A	N/A	N/A	N/A	N/A	N/A	N/A	N/A	N/A	N/A	N/A	N/A	N/A	N/A	N/A	N/A	N/A	N/A	N/A	N/A	N/A	N/A
[truncated: 48 more columns]

## Sheet: Notes
LOD
Urine concentrations of total BPA were adjusted for aglycone content (total concentration - aglycone concentration) because of concern for potential contamination
Urine concentrations of total BPS and BPSIP were not adjusted for aglycone content because of less concern for potential contamination
Total adjusted concentration = total concentration - concentration aglycone
LOD imputation method = LOD/2
	BPA urine (non-cashier): LOD = 0.25 ng/ml, imputed <LOD value = 0.125
	BPS urine (non-cashier): LOD = 0.01 ng/ml, imputed <LOD value = 0.005
	BPA urine (cashier): LOD = 0.07 ng/ml, imputed <LOD value = 0.035
	BPS urine (cashier): LOD = 0.02 ng/ml, imputed <LOD value = 0.01
PRE- & POST-SHIFT SEQUENCE: "pre-shift first" or "reversed" (post-shift visit occurred on date prior to pre-shift visit)
No/Yes response: 0 = NO; 1 = YES
